# Supplementary material for: Enzymatic Antioxidant System Activation Assures the Viability of Guadua chacoensis (Bambusoideae, Poaceae) Embryogenic Cultures during Cryopreservation
Source: Plants (Basel). 2023 Feb 3;12(3):673. doi: 10.3390/plants12030673 (PMC9920021; doi:10.3390/plants12030673)
Supplement: Supplementary file 1 [file plants-12-00673-s001.zip]

Archive with 1 entries (1 files):
- plants-2142722-supplementary.pdf
